# Supplementary material for: A re‐evaluation of the domestication bottleneck from archaeogenomic evidence
Source: Evol Appl. 2018 Sep 8;12(1):29–37. doi: 10.1111/eva.12680 (PMC6304682; doi:10.1111/eva.12680)
Supplement: Supplementary file 4 [file EVA-12-29-s004.xlsx]

## Sheet: Sheet1
data set	status	population	sample	sites surveyed	sites total	Het sites	He	Sample He	π
remapped barley	domesticated	Yoram Cave	JK2281E1U	305921	2557	101	0.0394994
	domesticated	Yoram Cave	JK2281E2U	305921	730	64	0.0876712	0.0635853
	domesticated	Yoram Cave	JK3009E1U	305921	663	13	0.0196078	0.0196078
	domesticated	Yoram Cave	JK3010E1U	305921	3372	53	0.0157177	0.0157177
	domesticated	Yoram Cave	JK3013E1U	305921	498	12	0.0240964	0.0240964
	domesticated	Yoram Cave	JK3014E1U	305921	166800	2609	0.0156415
	domesticated	Yoram Cave	JK3014E1U1	305921	6057	58	0.0095757
	domesticated	Yoram Cave	JK3014E1U1	305921	133516	1655	0.0123955
	domesticated	Yoram Cave	JK3014E1U2	305921	154070	2394	0.0155384
	domesticated	Yoram Cave	JK3014E1U3	305921	155664	2429	0.0156041
	domesticated	Yoram Cave	JK3014E1U4	305921	146993	2342	0.0159327	0.0141147	0.0878228
	wild		FT11	305921	159010	6143	0.0386328	0.0386328
	wild		FT037	305921	158304	4728	0.0298666	0.0298666
	wild		FT045	305921	160287	4984	0.0310942	0.0310942
	wild		FT067	305921	156691	3939	0.0251386	0.0251386
	wild		FT144	305921	155589	5443	0.0349832	0.0349832	0.0487541
	domesticated		BCC131	305921	147455	4734	0.0321047	0.0321047
	domesticated		BCC107	305921	158468	5430	0.0342656	0.0342656
	domesticated		BCC103	305921	148210	5309	0.0358208	0.0358208
	domesticated		BCC105	305921	147663	3915	0.0265131	0.0265131
	domesticated		BCC110	305921	148937	4042	0.027139	0.027139
	domesticated		BCC108	305921	159678	9295	0.0582109	0.0582109	0.0635915
Maize	domesticated	Central Mexican Highlands	250049122@C_Mex_High	23056	20367	3160	0.155153	0.155153
Swarts set	domesticated	Central Mexican Highlands	250049143@C_Mex_High	23056	16745	1851	0.11054	0.11054
	domesticated	Central Mexican Highlands	250049177@C_Mex_High	23056	14895	1335	0.0896274	0.0896274
	domesticated	Central Mexican Highlands	250049135@C_Mex_High	23056	19625	3049	0.155363	0.155363
	domesticated	Central Mexican Highlands	250049191@C_Mex_High	23056	10473	559	0.0533753	0.0533753	0.381563
	domesticated	Central Mexican Lowlands	250049161@C_Mex_Low	23056	15698	1512	0.096318	0.096318
	domesticated	Central Mexican Lowlands	250049131@C_Mex_Low	23056	17993	2318	0.128828	0.128828
	domesticated	Central Mexican Lowlands	250049187@C_Mex_Low	23056	19118	2668	0.139554	0.139554
	domesticated	Central Mexican Lowlands	250049188@C_Mex_Low	23056	13236	1107	0.0836355	0.0836355
	domesticated	Central Mexican Lowlands	250049125@C_Mex_Low	23056	19947	2431	0.121873	0.121873
	domesticated	Central Mexican Lowlands	250049136@C_Mex_Low	23056	19331	2265	0.117169	0.117169
	domesticated	Central Mexican Lowlands	250049146@C_Mex_Low	23056	15781	1594	0.101008	0.101008
	domesticated	Central Mexican Lowlands	250049168@C_Mex_Low	23056	19438	2731	0.140498	0.140498
	domesticated	Central Mexican Lowlands	250049206@C_Mex_Low	23056	19729	2085	0.105682	0.105682
	domesticated	Central Mexican Lowlands	250049204@C_Mex_Low	23056	17850	2016	0.112941	0.112941
	domesticated	Central Mexican Lowlands	250049117@C_Mex_Low	23056	18052	1868	0.103479	0.103479
	domesticated	Central Mexican Lowlands	250049126@C_Mex_Low	23056	19849	2337	0.117739	0.117739
	domesticated	Central Mexican Lowlands	250049137@C_Mex_Low	23056	20742	2572	0.124	0.124
	domesticated	Central Mexican Lowlands	250049147@C_Mex_Low	23056	16285	1896	0.116426	0.116426
	domesticated	Central Mexican Lowlands	250049169@C_Mex_Low	23056	20577	3109	0.151091	0.151091
	domesticated	Central Mexican Lowlands	250049181@C_Mex_Low	23056	18595	2502	0.134552	0.134552
	domesticated	Central Mexican Lowlands	250049193@C_Mex_Low	23056	20607	3186	0.154608	0.154608
	domesticated	Central Mexican Lowlands	250049205@C_Mex_Low	23056	18494	2412	0.130421	0.130421
	domesticated	Central Mexican Lowlands	250049138@C_Mex_Low	23056	19280	2312	0.119917	0.119917	0.377124
	domesticated	Desert SW Lowlands	250054089@Desert_SW_Low	23056	20348	2346	0.115294	0.115294
	domesticated	Desert SW Lowlands	250054090@Desert_SW_Low	23056	21197	2614	0.123319	0.123319
	domesticated	Desert SW Lowlands	250054212@Desert_SW_Low	23056	20480	3105	0.151611	0.151611
	domesticated	Desert SW Lowlands	250054216@Desert_SW_Low	23056	21077	3092	0.1467	0.1467
	domesticated	Desert SW Lowlands	250054237@Desert_SW_Low	23056	21086	3879	0.183961	0.183961
	domesticated	Desert SW Lowlands	250054240@Desert_SW_Low	23056	21056	3552	0.168693	0.168693
	domesticated	Desert SW Lowlands	250054277@Desert_SW_Low	23056	19845	2627	0.132376	0.132376
	domesticated	Desert SW Lowlands	250054279@Desert_SW_Low	23056	21622	4239	0.19605	0.19605
	domesticated	Desert SW Lowlands	250394039@Desert_SW_Low	23056	21007	3533	0.168182	0.168182
	domesticated	Desert SW Lowlands	250394040@Desert_SW_Low	23056	21093	3066	0.145356	0.145356
	domesticated	Desert SW Lowlands	250049119@Desert_SW_Low	23056	18497	1668	0.0901768	0.0901768	0.379258
	domesticated	E SW US Mid	250054064@E_SW_US_Mid	23056	21397	3887	0.181661	0.181661
	domesticated	E SW US Mid	250054066@E_SW_US_Mid	23056	21311	3714	0.174276	0.174276
	domesticated	E SW US Mid	250054074@E_SW_US_Mid	23056	21121	3188	0.15094	0.15094
	domesticated	E SW US Mid	250054075@E_SW_US_Mid	23056	21347	4041	0.189301	0.189301
	domesticated	E SW US Mid	250054079@E_SW_US_Mid	23056	20785	3350	0.161174	0.161174
	domesticated	E SW US Mid	250054081@E_SW_US_Mid	23056	21662	3915	0.180731	0.180731
	domesticated	E SW US Mid	250054099@E_SW_US_Mid	23056	20928	4322	0.206518	0.206518
	domesticated	E SW US Mid	250054100@E_SW_US_Mid	23056	21761	4712	0.216534	0.216534
	domesticated	E SW US Mid	250054104@E_SW_US_Mid	23056	21415	3537	0.165165	0.165165
	domesticated	E SW US Mid	250054108@E_SW_US_Mid	23056	21518	4300	0.199833	0.199833
	domesticated	E SW US Mid	250054114@E_SW_US_Mid	23056	21413	3440	0.16065	0.16065
	domesticated	E SW US Mid	250054118@E_SW_US_Mid	23056	21776	4188	0.192322	0.192322
	domesticated	E SW US Mid	250054119@E_SW_US_Mid	23056	20252	3225	0.159244	0.159244
	domesticated	E SW US Mid	250054122@E_SW_US_Mid	23056	21711	4307	0.198379	0.198379
	domesticated	E SW US Mid	250054124@E_SW_US_Mid	23056	20760	3637	0.175193	0.175193
	domesticated	E SW US Mid	250054125@E_SW_US_Mid	23056	20580	3607	0.175267	0.175267
	domesticated	E SW US Mid	250054135@E_SW_US_Mid	23056	20959	3681	0.175629	0.175629
	domesticated	E SW US Mid	250054137@E_SW_US_Mid	23056	21493	4104	0.190946	0.190946
	domesticated	E SW US Mid	250054140@E_SW_US_Mid	23056	21044	3233	0.15363	0.15363
	domesticated	E SW US Mid	250054142@E_SW_US_Mid	23056	21527	4046	0.18795	0.18795
	domesticated	E SW US Mid	250054145@E_SW_US_Mid	23056	21388	3819	0.178558	0.178558
	domesticated	E SW US Mid	250054148@E_SW_US_Mid	23056	21635	4461	0.206194	0.206194
	domesticated	E SW US Mid	250054155@E_SW_US_Mid	23056	21603	4644	0.21497	0.21497
	domesticated	E SW US Mid	250054156@E_SW_US_Mid	23056	21744	4526	0.208149	0.208149
	domesticated	E SW US Mid	250054191@E_SW_US_Mid	23056	21492	4275	0.198911	0.198911
	domesticated	E SW US Mid	250054193@E_SW_US_Mid	23056	20830	3611	0.173356	0.173356
	domesticated	E SW US Mid	250054196@E_SW_US_Mid	23056	20791	3390	0.163051	0.163051
	domesticated	E SW US Mid	250054199@E_SW_US_Mid	23056	21540	4436	0.205942	0.205942
	domesticated	E SW US Mid	250054202@E_SW_US_Mid	23056	20472	3099	0.151377	0.151377
	domesticated	E SW US Mid	250054204@E_SW_US_Mid	23056	21285	3771	0.177167	0.177167
	domesticated	E SW US Mid	250054227@E_SW_US_Mid	23056	20629	2966	0.143778	0.143778
	domesticated	E SW US Mid	250054231@E_SW_US_Mid	23056	20940	3001	0.143314	0.143314
	domesticated	E SW US Mid	250054232@E_SW_US_Mid	23056	21211	3748	0.176701	0.176701
	domesticated	E SW US Mid	250054233@E_SW_US_Mid	23056	20891	3448	0.165047	0.165047
	domesticated	E SW US Mid	250054272@E_SW_US_Mid	23056	21623	4596	0.212551	0.212551
	domesticated	E SW US Mid	250054275@E_SW_US_Mid	23056	21669	4675	0.215746	0.215746
	domesticated	E SW US Mid	250394009@E_SW_US_Mid	23056	20596	1825	0.0886094	0.0886094
	domesticated	E SW US Mid	250394011@E_SW_US_Mid	23056	21223	3918	0.184611	0.184611
	domesticated	E SW US Mid	250394012@E_SW_US_Mid	23056	21339	4517	0.211678	0.211678
	domesticated	E SW US Mid	250394014@E_SW_US_Mid	23056	21251	4432	0.208555	0.208555
	domesticated	E SW US Mid	250394015@E_SW_US_Mid	23056	21642	4772	0.220497	0.220497
	domesticated	E SW US Mid	250394305@E_SW_US_Mid	23056	21446	4661	0.217337	0.217337
	domesticated	E SW US Mid	250394019@E_SW_US_Mid	23056	21519	4598	0.213672	0.213672
	domesticated	E SW US Mid	250394024@E_SW_US_Mid	23056	20923	3385	0.161784	0.161784
	domesticated	E SW US Mid	250394312@E_SW_US_Mid	23056	20895	4080	0.195262	0.195262
	domesticated	E SW US Mid	250394026@E_SW_US_Mid	23056	21299	4229	0.198554	0.198554
	domesticated	E SW US Mid	250394035@E_SW_US_Mid	23056	21192	4469	0.210881	0.210881
	domesticated	E SW US Mid	250394457@E_SW_US_Mid	23056	18744	2679	0.142926	0.142926
	domesticated	E SW US Mid	250394036@E_SW_US_Mid	23056	21305	4372	0.20521	0.20521
	domesticated	E SW US Mid	250394041@E_SW_US_Mid	23056	21486	4765	0.221772	0.221772
	domesticated	E SW US Mid	250394315@E_SW_US_Mid	23056	21627	4681	0.216442	0.216442
	domesticated	E SW US Mid	250394045@E_SW_US_Mid	23056	21352	4995	0.233936	0.233936
	domesticated	E SW US Mid	250394055@E_SW_US_Mid	23056	21514	4439	0.206331	0.206331
	domesticated	E SW US Mid	250394057@E_SW_US_Mid	23056	21844	6246	0.285937	0.285937
	domesticated	E SW US Mid	250394317@E_SW_US_Mid	23056	21627	4760	0.220095	0.220095
	domesticated	E SW US Mid	250393991@E_SW_US_Mid	23056	21437	4590	0.214116	0.214116
	domesticated	E SW US Mid	250393992@E_SW_US_Mid	23056	21626	4874	0.225377	0.225377
	domesticated	E SW US Mid	250394157@E_SW_US_Mid	23056	21732	4915	0.226164	0.226164
	domesticated	E SW US Mid	250394167@E_SW_US_Mid	23056	20994	4123	0.196389	0.196389
	domesticated	E SW US Mid	250394168@E_SW_US_Mid	23056	21149	4177	0.197503	0.197503
	domesticated	E SW US Mid	250394449@E_SW_US_Mid	23056	21918	4783	0.218222	0.218222
	domesticated	E SW US Mid	250394467@E_SW_US_Mid	23056	20484	1533	0.0748389	0.0748389
	domesticated	E SW US Mid	250394450@E_SW_US_Mid	23056	21736	4662	0.214483	0.214483
	domesticated	E SW US Mid	250394154@E_SW_US_Mid	23056	21322	3640	0.170716	0.170716
	domesticated	E SW US Mid	250394254@E_SW_US_Mid	23056	21306	4287	0.201211	0.201211
	domesticated	E SW US Mid	250394256@E_SW_US_Mid	23056	21615	4323	0.2	0.2
	domesticated	E SW US Mid	250394257@E_SW_US_Mid	23056	21282	3710	0.174326	0.174326
	domesticated	E SW US Mid	250394259@E_SW_US_Mid	23056	21518	4376	0.203365	0.203365
	domesticated	E SW US Mid	250394264@E_SW_US_Mid	23056	21025	2380	0.113199	0.113199
	domesticated	E SW US Mid	250394266@E_SW_US_Mid	23056	21536	4623	0.214664	0.214664
	domesticated	E SW US Mid	250394453@E_SW_US_Mid	23056	21729	4770	0.219522	0.219522
	domesticated	E SW US Mid	250394268@E_SW_US_Mid	23056	21263	4383	0.206133	0.206133
	domesticated	E SW US Mid	250394262@E_SW_US_Mid	23056	21472	4554	0.21209	0.21209
	domesticated	E SW US Mid	250394276@E_SW_US_Mid	23056	21592	4657	0.215682	0.215682
	domesticated	E SW US Mid	250394278@E_SW_US_Mid	23056	21296	3707	0.17407	0.17407
	domesticated	E SW US Mid	250394410@E_SW_US_Mid	23056	21499	4272	0.198707	0.198707
	domesticated	E SW US Mid	250049139@E_SW_US_Mid	23056	18669	2363	0.126573	0.126573
	domesticated	E SW US Mid	250049159@E_SW_US_Mid	23056	19450	2776	0.142725	0.142725
	domesticated	E SW US Mid	250049183@E_SW_US_Mid	23056	20234	2858	0.141247	0.141247
	domesticated	E SW US Mid	250049173@E_SW_US_Mid	23056	17690	1811	0.102374	0.102374	0.407049
	wild	Mexicana Central Plataeu	250039266@JGSMexicanaCentralPlateau	23056	20197	2078	0.102887	0.102887
	wild	Mexicana Central Plataeu	250039267@JGSMexicanaCentralPlateau	23056	18912	2301	0.121669	0.121669
	wild	Mexicana Central Plataeu	250039298@JGSMexicanaCentralPlateau	23056	19299	2121	0.109902	0.109902
	wild	Mexicana Central Plataeu	250039299@JGSMexicanaCentralPlateau	23056	17680	1755	0.0992647	0.0992647
	wild	Mexicana Central Plataeu	250039365@JGSMexicanaCentralPlateau	23056	18485	1955	0.105761	0.105761
	wild	Mexicana Central Plataeu	250039368@JGSMexicanaCentralPlateau	23056	17963	1966	0.109447	0.109447
	wild	Mexicana Central Plataeu	250039373@JGSMexicanaCentralPlateau	23056	18907	2297	0.121489	0.121489
	wild	Mexicana Central Plataeu	250039376@JGSMexicanaCentralPlateau	23056	19137	2256	0.117887	0.117887	0.329336
	wild	Mexicana Chalco	250039421@JGSMexicanaChalco	23056	18408	2053	0.111528	0.111528
	wild	Mexicana Chalco	250039424@JGSMexicanaChalco	23056	17344	1770	0.102053	0.102053
	wild	Mexicana Chalco	250039429@JGSMexicanaChalco	23056	19428	2414	0.124254	0.124254
	wild	Mexicana Chalco	250039432@JGSMexicanaChalco	23056	19241	2048	0.106439	0.106439
	wild	Mexicana Chalco	250039437@JGSMexicanaChalco	23056	17502	2006	0.114615	0.114615
	wild	Mexicana Chalco	250039438@JGSMexicanaChalco	23056	20213	2282	0.112898	0.112898
	wild	Mexicana Chalco	250039425@JGSMexicanaChalco	23056	19577	2499	0.12765	0.12765
	wild	Mexicana Chalco	250039427@JGSMexicanaChalco	23056	20086	2472	0.123071	0.123071
	wild	Mexicana Chalco	250039445@JGSMexicanaChalco	23056	18944	2194	0.115815	0.115815
	wild	Mexicana Chalco	250039447@JGSMexicanaChalco	23056	17962	1674	0.0931967	0.0931967
	wild	Mexicana Chalco	250039433@JGSMexicanaChalco	23056	18955	1903	0.100396	0.100396
	wild	Mexicana Chalco	250039436@JGSMexicanaChalco	23056	19890	2575	0.129462	0.129462
	wild	Mexicana Chalco	250039442@JGSMexicanaChalco	23056	18281	1048	0.0573273	0.0573273
	wild	Mexicana Chalco	250039449@JGSMexicanaChalco	23056	18925	2274	0.120159	0.120159
	wild	Mexicana Chalco	250039452@JGSMexicanaChalco	23056	20068	2839	0.141469	0.141469
	wild	Mexicana Chalco	250039453@JGSMexicanaChalco	23056	20125	2660	0.132174	0.132174
	wild	Mexicana Chalco	250039454@JGSMexicanaChalco	23056	19567	2277	0.116369	0.116369
	wild	Mexicana Chalco	250039369@JGSMexicanaChalco	23056	18656	2237	0.119908	0.119908
	wild	Mexicana Chalco	250039370@JGSMexicanaChalco	23056	19475	1367	0.0701926	0.0701926
	wild	Mexicana Chalco	250039377@JGSMexicanaChalco	23056	18340	1975	0.107688	0.107688
	wild	Mexicana Chalco	250039379@JGSMexicanaChalco	23056	19985	2524	0.126295	0.126295
	wild	Mexicana Chalco	250039417@JGSMexicanaChalco	23056	20084	2546	0.126768	0.126768
	wild	Mexicana Chalco	250039420@JGSMexicanaChalco	23056	19929	1998	0.100256	0.100256
	wild	Mexicana Chalco	250039385@JGSMexicanaChalco	23056	19884	2623	0.131915	0.131915
	wild	Mexicana Chalco	250039387@JGSMexicanaChalco	23056	19466	1390	0.0714066	0.0714066
	wild	Mexicana Chalco	250039393@JGSMexicanaChalco	23056	19809	2789	0.140795	0.140795
	wild	Mexicana Chalco	250039395@JGSMexicanaChalco	23056	19841	2577	0.129883	0.129883
	wild	Mexicana Chalco	250039401@JGSMexicanaChalco	23056	20027	2725	0.136066	0.136066
	wild	Mexicana Chalco	250039403@JGSMexicanaChalco	23056	20223	2932	0.144983	0.144983
	wild	Mexicana Chalco	250039409@JGSMexicanaChalco	23056	19960	2829	0.141733	0.141733
	wild	Mexicana Chalco	250039411@JGSMexicanaChalco	23056	20204	3045	0.150713	0.150713	0.321119
	wild	Mexicana North	250039532@JGSMexicanaNorth	23056	19487	1742	0.0893929	0.0893929
	wild	Mexicana North	250039533@JGSMexicanaNorth	23056	19169	1647	0.08592	0.08592
	wild	Mexicana North	250039540@JGSMexicanaNorth	23056	19889	2338	0.117552	0.117552
	wild	Mexicana North	250039542@JGSMexicanaNorth	23056	19537	2195	0.112351	0.112351
	wild	Mexicana North	250039492@JGSMexicanaNorth	23056	18595	1136	0.0610917	0.0610917
	wild	Mexicana North	250039493@JGSMexicanaNorth	23056	18947	1151	0.0607484	0.0607484
	wild	Mexicana North	250039500@JGSMexicanaNorth	23056	18705	1156	0.0618017	0.0618017
	wild	Mexicana North	250039502@JGSMexicanaNorth	23056	19292	1587	0.0822621	0.0822621
	wild	Mexicana North	250039457@JGSMexicanaNorth	23056	18904	1703	0.0900868	0.0900868
	wild	Mexicana North	250039458@JGSMexicanaNorth	23056	19275	2224	0.115383	0.115383	0.256888
	domesticated	Lower CO River	250394006@Lower_CO_River	23056	21320	2918	0.136867	0.136867
	domesticated	Lower CO River	250394007@Lower_CO_River	23056	21313	3301	0.154882	0.154882
	domesticated	Lower CO River	250394008@Lower_CO_River	23056	21687	4350	0.200581	0.200581
	domesticated	Lower CO River	250394010@Lower_CO_River	23056	20837	2993	0.143639	0.143639
	domesticated	Lower CO River	250394048@Lower_CO_River	23056	20991	2698	0.128531	0.128531
	domesticated	Lower CO River	250394049@Lower_CO_River	23056	20888	2654	0.127059	0.127059
	domesticated	Lower CO River	250394060@Lower_CO_River	23056	21009	3237	0.154077	0.154077
	domesticated	Lower CO River	250394061@Lower_CO_River	23056	21034	3103	0.147523	0.147523
	domesticated	Lower CO River	250394062@Lower_CO_River	23056	21033	2758	0.131127	0.131127
	domesticated	Lower CO River	250394063@Lower_CO_River	23056	21273	2954	0.138861	0.138861
	domesticated	Lower CO River	250394064@Lower_CO_River	23056	20981	2888	0.137648	0.137648
	domesticated	Lower CO River	250394067@Lower_CO_River	23056	20566	1212	0.0589322	0.0589322
	domesticated	Lower CO River	250394462@Lower_CO_River	23056	19386	2892	0.14918	0.14918
	domesticated	Lower CO River	250394246@Lower_CO_River	23056	21188	3702	0.174722	0.174722	0.338308
	wild	Luxurians	250039564@Luxurians	23056	15789	421	0.0266641	0.0266641
	wild	Luxurians	250039566@Luxurians	23056	16576	465	0.0280526	0.0280526
	wild	Luxurians	250039572@Luxurians	23056	14336	343	0.0239258	0.0239258
	wild	Luxurians	250039573@Luxurians	23056	16392	521	0.0317838	0.0317838
	wild	Luxurians	250039548@Luxurians	23056	17029	380	0.0223149	0.0223149
	wild	Luxurians	250039550@Luxurians	23056	15914	346	0.0217419	0.0217419
	wild	Luxurians	250039556@Luxurians	23056	15911	330	0.0207404	0.0207404
	wild	Luxurians	250039559@Luxurians	23056	16166	404	0.0249907	0.0249907	0.0778912
	domesticated	North Mexican Highlands	250394022@N_Mex_High	23056	21265	4290	0.20174	0.20174
	domesticated	North Mexican Highlands	250394001@N_Mex_High	23056	21463	4236	0.197363	0.197363
	domesticated	North Mexican Highlands	250394003@N_Mex_High	23056	21405	4389	0.205046	0.205046
	domesticated	North Mexican Highlands	250394004@N_Mex_High	23056	21421	4575	0.213575	0.213575
	domesticated	North Mexican Highlands	250394323@N_Mex_High	23056	21416	4470	0.208722	0.208722
	domesticated	North Mexican Highlands	250394070@N_Mex_High	23056	21195	3853	0.181788	0.181788
	domesticated	North Mexican Highlands	250394073@N_Mex_High	23056	21586	4976	0.23052	0.23052
	domesticated	North Mexican Highlands	250394075@N_Mex_High	23056	21585	5139	0.238082	0.238082
	domesticated	North Mexican Highlands	250394077@N_Mex_High	23056	21428	3895	0.181772	0.181772
	domesticated	North Mexican Highlands	250394078@N_Mex_High	23056	21535	4734	0.219828	0.219828
	domesticated	North Mexican Highlands	250394337@N_Mex_High	23056	22090	7159	0.324083	0.324083
	domesticated	North Mexican Highlands	250394085@N_Mex_High	23056	21274	3963	0.186284	0.186284
	domesticated	North Mexican Highlands	250394118@N_Mex_High	23056	21751	4769	0.219254	0.219254
	domesticated	North Mexican Highlands	250394340@N_Mex_High	23056	21590	4625	0.21422	0.21422
	domesticated	North Mexican Highlands	250394372@N_Mex_High	23056	21883	5051	0.230818	0.230818
	domesticated	North Mexican Highlands	250394122@N_Mex_High	23056	20999	4169	0.198533	0.198533
	domesticated	North Mexican Highlands	250394123@N_Mex_High	23056	21070	4162	0.197532	0.197532
	domesticated	North Mexican Highlands	250394292@N_Mex_High	23056	21584	4882	0.226186	0.226186
	domesticated	North Mexican Highlands	250394125@N_Mex_High	23056	21368	3782	0.176994	0.176994
	domesticated	North Mexican Highlands	250394127@N_Mex_High	23056	21278	4048	0.190243	0.190243
	domesticated	North Mexican Highlands	250394134@N_Mex_High	23056	21341	4353	0.203974	0.203974
	domesticated	North Mexican Highlands	250394136@N_Mex_High	23056	20980	3543	0.168875	0.168875
	domesticated	North Mexican Highlands	250394137@N_Mex_High	23056	20647	3724	0.180365	0.180365
	domesticated	North Mexican Highlands	250394139@N_Mex_High	23056	21225	4335	0.20424	0.20424
	domesticated	North Mexican Highlands	250394142@N_Mex_High	23056	21301	4104	0.192667	0.192667
	domesticated	North Mexican Highlands	250394050@N_Mex_High	23056	21002	4321	0.205742	0.205742
	domesticated	North Mexican Highlands	250394051@N_Mex_High	23056	21551	4740	0.219943	0.219943
	domesticated	North Mexican Highlands	250394163@N_Mex_High	23056	21004	4212	0.200533	0.200533
	domesticated	North Mexican Highlands	250394194@N_Mex_High	23056	20351	3366	0.165397	0.165397
	domesticated	North Mexican Highlands	250394405@N_Mex_High	23056	21619	4154	0.192146	0.192146
	domesticated	North Mexican Highlands	250394145@N_Mex_High	23056	20652	3859	0.186858	0.186858
	domesticated	North Mexican Highlands	250394411@N_Mex_High	23056	21352	3792	0.177595	0.177595
	domesticated	North Mexican Highlands	250394376@N_Mex_High	23056	21394	4364	0.203982	0.203982
	domesticated	North Mexican Highlands	250394208@N_Mex_High	23056	21247	4405	0.207323	0.207323
	domesticated	North Mexican Highlands	250394426@N_Mex_High	23056	21551	4532	0.210292	0.210292
	domesticated	North Mexican Highlands	250394427@N_Mex_High	23056	21735	4475	0.205889	0.205889
	domesticated	North Mexican Highlands	250394435@N_Mex_High	23056	21860	4906	0.224428	0.224428
	domesticated	North Mexican Highlands	250394436@N_Mex_High	23056	21513	4088	0.190025	0.190025
	domesticated	North Mexican Highlands	250394441@N_Mex_High	23056	22333	5867	0.262705	0.262705
	domesticated	North Mexican Highlands	250394443@N_Mex_High	23056	21794	4930	0.226209	0.226209
	domesticated	North Mexican Highlands	250394419@N_Mex_High	23056	21772	5018	0.23048	0.23048
	domesticated	North Mexican Highlands	250394445@N_Mex_High	23056	21800	4794	0.219908	0.219908
	domesticated	North Mexican Highlands	250394447@N_Mex_High	23056	22280	6232	0.279713	0.279713
	domesticated	North Mexican Highlands	250049185@N_Mex_High	23056	17307	2121	0.122552	0.122552
	domesticated	North Mexican Highlands	250049197@N_Mex_High	23056	19436	2855	0.146892	0.146892
	domesticated	North Mexican Highlands	250049149@N_Mex_High	23056	20409	3357	0.164486	0.164486
	domesticated	North Mexican Highlands	250049157@N_Mex_High	23056	19370	2958	0.15271	0.15271
	domesticated	North Mexican Highlands	250049162@N_Mex_High	23056	17016	2175	0.127821	0.127821
	domesticated	North Mexican Highlands	250049174@N_Mex_High	23056	15930	1513	0.094978	0.094978	0.41207
	domesticated	North Mexican Lowlands	250394318@N_Mex_Low	23056	20865	4098	0.196405	0.196405
	domesticated	North Mexican Lowlands	250394324@N_Mex_Low	23056	21423	4557	0.212715	0.212715
	domesticated	North Mexican Lowlands	250394326@N_Mex_Low	23056	21028	4300	0.204489	0.204489
	domesticated	North Mexican Lowlands	250394330@N_Mex_Low	23056	21218	3623	0.170751	0.170751
	domesticated	North Mexican Lowlands	250394072@N_Mex_Low	23056	20875	3291	0.157653	0.157653
	domesticated	North Mexican Lowlands	250394083@N_Mex_Low	23056	21146	4522	0.213847	0.213847
	domesticated	North Mexican Lowlands	250394289@N_Mex_Low	23056	21431	4807	0.224301	0.224301
	domesticated	North Mexican Lowlands	250394290@N_Mex_Low	23056	21455	4598	0.214309	0.214309
	domesticated	North Mexican Lowlands	250394291@N_Mex_Low	23056	21354	3992	0.186944	0.186944
	domesticated	North Mexican Lowlands	250394294@N_Mex_Low	23056	21300	4345	0.203991	0.203991
	domesticated	North Mexican Lowlands	250394287@N_Mex_Low	23056	21263	3765	0.177068	0.177068
	domesticated	North Mexican Lowlands	250394128@N_Mex_Low	23056	21348	4629	0.216835	0.216835
	domesticated	North Mexican Lowlands	250394131@N_Mex_Low	23056	21560	4842	0.224583	0.224583
	domesticated	North Mexican Lowlands	250394185@N_Mex_Low	23056	21268	4704	0.221177	0.221177
	domesticated	North Mexican Lowlands	250394409@N_Mex_Low	23056	21667	4354	0.200951	0.200951
	domesticated	North Mexican Lowlands	250394380@N_Mex_Low	23056	21967	5124	0.233259	0.233259
	domesticated	North Mexican Lowlands	250394429@N_Mex_Low	23056	21767	4866	0.223549	0.223549
	domesticated	North Mexican Lowlands	250394431@N_Mex_Low	23056	21793	4894	0.224568	0.224568
	domesticated	North Mexican Lowlands	250394416@N_Mex_Low	23056	21529	4581	0.212783	0.212783
	domesticated	North Mexican Lowlands	250394417@N_Mex_Low	23056	21718	4647	0.21397	0.21397	0.418356
	wild	Parviglumis Central Lowlands	250039264@Parv_C_Low	23056	20186	3122	0.154662	0.154662
	wild	Parviglumis Central Lowlands	250039160@Parv_C_Low	23056	18638	2287	0.122706	0.122706
	wild	Parviglumis Central Lowlands	250039182@Parv_C_Low	23056	18770	2711	0.144433	0.144433
	wild	Parviglumis Central Lowlands	250039175@Parv_C_Low	23056	20479	2907	0.14195	0.14195
	wild	Parviglumis Central Lowlands	250039176@Parv_C_Low	23056	18129	1871	0.103205	0.103205
	wild	Parviglumis Central Lowlands	250039302@Parv_C_Low	23056	19843	2661	0.134103	0.134103
	wild	Parviglumis Central Lowlands	250039304@Parv_C_Low	23056	18851	1420	0.0753276	0.0753276
	wild	Parviglumis Central Lowlands	250039310@Parv_C_Low	23056	20691	3444	0.166449	0.166449
	wild	Parviglumis Central Lowlands	250039311@Parv_C_Low	23056	20315	3170	0.156042	0.156042
	wild	Parviglumis Central Lowlands	250039240@Parv_C_Low	23056	19215	2423	0.126099	0.126099
	wild	Parviglumis Central Lowlands	250039199@Parv_C_Low	23056	18064	855	0.0473317	0.0473317
	wild	Parviglumis Central Lowlands	250039202@Parv_C_Low	23056	18206	1741	0.0956278	0.0956278
	wild	Parviglumis Central Lowlands	250039278@Parv_C_Low	23056	18429	2073	0.112486	0.112486
	wild	Parviglumis Central Lowlands	250039279@Parv_C_Low	23056	20660	3301	0.159777	0.159777
	wild	Parviglumis Central Lowlands	250039286@Parv_C_Low	23056	19659	2611	0.132814	0.132814
	wild	Parviglumis Central Lowlands	250039288@Parv_C_Low	23056	20103	2958	0.147142	0.147142	0.355121
	wild	Parviglumis East	250039250@Parv_East	23056	19623	1956	0.0996789	0.0996789
	wild	Parviglumis East	250039251@Parv_East	23056	19753	2396	0.121298	0.121298
	wild	Parviglumis East	250039258@Parv_East	23056	17324	1298	0.074925	0.074925
	wild	Parviglumis East	250039261@Parv_East	23056	20059	3934	0.196121	0.196121	0.284966
	wild	Parviglumis West	250039123@Parv_West	23056	20185	1607	0.0796136	0.0796136
	wild	Parviglumis West	250039125@Parv_West	23056	19677	2160	0.109773	0.109773
	wild	Parviglumis West	250039111@Parv_West	23056	20127	2445	0.121479	0.121479
	wild	Parviglumis West	250039113@Parv_West	23056	19121	964	0.0504158	0.0504158
	wild	Parviglumis West	250039131@Parv_West	23056	19903	2559	0.128574	0.128574
	wild	Parviglumis West	250039133@Parv_West	23056	20143	3007	0.149283	0.149283
	wild	Parviglumis West	250039139@Parv_West	23056	19409	2624	0.135195	0.135195
	wild	Parviglumis West	250039141@Parv_West	23056	20109	2916	0.14501	0.14501
	wild	Parviglumis West	250039147@Parv_West	23056	18722	1305	0.0697041	0.0697041
	wild	Parviglumis West	250039149@Parv_West	23056	18914	1284	0.0678862	0.0678862
	wild	Parviglumis West	250039155@Parv_West	23056	18866	823	0.0436234	0.0436234
	wild	Parviglumis West	250039158@Parv_West	23056	18944	1444	0.0762247	0.0762247
	wild	Parviglumis West	250039115@Parv_West	23056	18608	1762	0.0946905	0.0946905
	wild	Parviglumis West	250039116@Parv_West	23056	19872	2355	0.118508	0.118508
	wild	Parviglumis West	250039163@Parv_West	23056	18861	2264	0.120036	0.120036
	wild	Parviglumis West	250039164@Parv_West	23056	18642	2209	0.118496	0.118496
	wild	Parviglumis West	250039171@Parv_West	23056	19054	1470	0.0771492	0.0771492
	wild	Parviglumis West	250039173@Parv_West	23056	18770	1329	0.0708045	0.0708045	0.327167
	domesticated	South American Highlands	250049186@SA_High	23056	15922	1473	0.0925135	0.0925135
	domesticated	South American Highlands	250049150@SA_High	23056	20690	2344	0.113291	0.113291
	domesticated	South American Highlands	250049153@SA_High	23056	20450	2638	0.128998	0.128998
	domesticated	South American Highlands	250049142@SA_High	23056	18540	2534	0.136677	0.136677
	domesticated	South American Highlands	250049163@SA_High	23056	19365	1656	0.0855151	0.0855151
	domesticated	South American Highlands	250049170@SA_High	23056	17328	1577	0.0910088	0.0910088
	domesticated	South American Highlands	250049114@SA_High	23056	20516	2955	0.144034	0.144034
	domesticated	South American Highlands	250049154@SA_High	23056	20665	2566	0.124171	0.124171
	domesticated	South American Highlands	250049182@SA_High	23056	20203	2268	0.112261	0.112261
	domesticated	South American Highlands	250049132@SA_High	23056	14460	968	0.0669433	0.0669433
	domesticated	South American Highlands	250049158@SA_High	23056	20214	2145	0.106115	0.106115
	domesticated	South American Highlands	250049164@SA_High	23056	16871	1704	0.101002	0.101002
	domesticated	South American Highlands	250049189@SA_High	23056	19278	1628	0.0844486	0.0844486
	domesticated	South American Highlands	250049201@SA_High	23056	18919	1566	0.0827739	0.0827739
	domesticated	South American Highlands	250049115@SA_High	23056	19325	2157	0.111617	0.111617
	domesticated	South American Highlands	250049123@SA_High	23056	19440	2347	0.12073	0.12073
	domesticated	South American Highlands	250049134@SA_High	23056	17925	1847	0.10304	0.10304
	domesticated	South American Highlands	250049144@SA_High	23056	19054	2304	0.120919	0.120919
	domesticated	South American Highlands	250049166@SA_High	23056	20731	2577	0.124307	0.124307
	domesticated	South American Highlands	250049178@SA_High	23056	19600	2328	0.118776	0.118776
	domesticated	South American Highlands	250049190@SA_High	23056	19857	2279	0.114771	0.114771	0.297775
	domesticated	Turkey Pen	JK1689U@TurkeyPen	23056	19506	2798	0.143443	0.143443
	domesticated	Turkey Pen	JK1690U@TurkeyPen	23056	19290	2596	0.134578	0.134578
	domesticated	Turkey Pen	JK1691U@TurkeyPen	23056	13277	974	0.0733599	0.0733599
	domesticated	Turkey Pen	JK1692U@TurkeyPen	23056	20592	3400	0.165113	0.165113
	domesticated	Turkey Pen	JK1695U@TurkeyPen	23056	22059	5036	0.228297	0.228297
	domesticated	Turkey Pen	JK1696U@TurkeyPen	23056	17400	1857	0.106724	0.106724
	domesticated	Turkey Pen	JK1697U@TurkeyPen	23056	19475	2822	0.144904	0.144904
	domesticated	Turkey Pen	JK1698U@TurkeyPen	23056	22234	5198	0.233786	0.233786
	domesticated	Turkey Pen	JK1699U@TurkeyPen	23056	17467	1904	0.109006	0.109006
	domesticated	Turkey Pen	JK1700U@TurkeyPen	23056	18868	2472	0.131015	0.131015
	domesticated	Turkey Pen	JK1701U@TurkeyPen	23056	15516	1384	0.0891982	0.0891982
	domesticated	Turkey Pen	JK1703U@TurkeyPen	23056	18963	2544	0.134156	0.134156
	domesticated	Turkey Pen	JK1704U@TurkeyPen	23056	19929	3134	0.157258	0.157258
	domesticated	Turkey Pen	JK1706U@TurkeyPen	23056	20929	3717	0.1776	0.1776	0.376682
Barley	domesticated	pseudopop 1	Sample_HOR4724	1688807	1684860	28213	0.016745	0.016745
Mascher set	domesticated	pseudopop 1	Sample_HOR3950	1688807	1685190	27941	0.0165803	0.0165803
	domesticated	pseudopop 1	Sample_HOR1707	1688807	1684700	29144	0.0172992	0.0172992
	domesticated	pseudopop 1	Sample_HOR9919	1688807	1686916	26636	0.0157898	0.0157898
	domesticated	pseudopop 1	Sample_HOR354	1688807	1685867	27678	0.0164177	0.0164177
	domesticated	pseudopop 1	Sample_HOR9607	1688807	1681048	37834	0.0225062	0.0225062
	domesticated	pseudopop 1	Sample_HOR937	1688807	1684492	29626	0.0175875	0.0175875
	domesticated	pseudopop 1	Sample_HOR2785	1688807	1685397	27708	0.01644	0.01644
	domesticated	pseudopop 1	Sample_HOR2808	1688807	1685434	26793	0.0158968	0.0158968
	domesticated	pseudopop 1	Sample_HOR2867	1688807	1686032	27994	0.0166035	0.0166035
	domesticated	pseudopop 1	Sample_HOR10782	1688807	1686380	26793	0.0158879	0.0158879
	domesticated	pseudopop 1	Sample_HOR9453	1688807	1684948	25365	0.0150539	0.0150539
	domesticated	pseudopop 1	Sample_HOR8635	1688807	1675857	26265	0.0156726	0.0156726
	domesticated	pseudopop 1	Sample_HOR203	1688807	1686280	25649	0.0152104	0.0152104
	domesticated	pseudopop 1	Sample_HOR10360	1688807	1680893	29165	0.0173509	0.0173509
	domesticated	pseudopop 1	Sample_HOR2777	1688807	1677676	25844	0.0154046	0.0154046
	domesticated	pseudopop 1	Sample_HOR1431	1688807	1675276	26607	0.0158822	0.0158822
	domesticated	pseudopop 1	Sample_BCC1481	1688807	1685636	26471	0.0157039	0.0157039
	domesticated	pseudopop 1	Sample_BCC1487	1688807	1686871	26773	0.0158714	0.0158714
	domesticated	pseudopop 1	Sample_FT226	1688807	1684735	32353	0.0192036	0.0192036
	domesticated	pseudopop 1	Sample_HOR1448	1688807	1683152	26350	0.0156552	0.0156552
	domesticated	pseudopop 1	Sample_BCC1589	1688807	1686803	27777	0.0164672	0.0164672
	domesticated	pseudopop 1	Sample_HOR2829	1688807	1685800	28690	0.0170186	0.0170186
	domesticated	pseudopop 1	Sample_FT411	1688807	1682113	31876	0.01895	0.01895
	domesticated	pseudopop 1	Sample_FT520	1688807	1686616	26436	0.015674	0.015674
	domesticated	pseudopop 1	Sample_HOR12461	1688807	1666100	24805	0.0148881	0.0148881
	domesticated	pseudopop 1	Sample_BCC42	1688807	1682311	26729	0.0158883	0.0158883
	domesticated	pseudopop 1	Sample_HOR4720	1688807	1686462	25000	0.0148239	0.0148239
	domesticated	pseudopop 1	Sample_FT230	1688807	1679152	29459	0.017544	0.017544
	domesticated	pseudopop 1	Sample_HOR2351	1688807	1684693	27645	0.0164095	0.0164095
	domesticated	pseudopop 1	Sample_HOR154	1688807	1684410	29338	0.0174174	0.0174174
	domesticated	pseudopop 1	Sample_BCC169	1688807	1684718	27303	0.0162063	0.0162063
	domesticated	pseudopop 1	Sample_SBCC158	1688807	1687009	26202	0.0155316	0.0155316
	domesticated	pseudopop 1	Sample_SBCC147	1688807	1687192	27234	0.0161416	0.0161416
	domesticated	pseudopop 1	Sample_BW303	1688807	1601087	29257	0.0182732	0.0182732
	domesticated	pseudopop 1	Sample_Barke_Roche	1688807	1686534	23819	0.014123	0.014123
	domesticated	pseudopop 1	Sample_Bonus	1688807	1648114	24989	0.0151622	0.0151622
	domesticated	pseudopop 1	Sample_Bowman_Roche	1688807	1687652	21999	0.0130353	0.0130353
	domesticated	pseudopop 1	Sample_Foma	1688807	1673692	27479	0.0164182	0.0164182
	domesticated	pseudopop 1	Sample_Gull	1688807	1649881	26974	0.0163491	0.0163491
	domesticated	pseudopop 1	Sample_Harrington	1688807	1564044	24724	0.0158077	0.0158077
	domesticated	pseudopop 1	Sample_Haruna_Nijo	1688807	1598554	24310	0.0152075	0.0152075	0.0576981
	domesticated	pseudopop 2	Sample_HOR9827	1688807	1683821	29365	0.0174395	0.0174395
	domesticated	pseudopop 2	Sample_HOR4150	1688807	1685785	27159	0.0161106	0.0161106
	domesticated	pseudopop 2	Sample_HOR752	1688807	1685801	25062	0.0148665	0.0148665
	domesticated	pseudopop 2	Sample_HOR756	1688807	1685816	25792	0.0152994	0.0152994
	domesticated	pseudopop 2	Sample_HOR383	1688807	1684741	25199	0.0149572	0.0149572
	domesticated	pseudopop 2	Sample_HOR396	1688807	1685320	24176	0.0143451	0.0143451
	domesticated	pseudopop 2	Sample_HOR7380	1688807	1685062	28992	0.0172053	0.0172053
	domesticated	pseudopop 2	Sample_HOR1133	1688807	1682686	25495	0.0151514	0.0151514
	domesticated	pseudopop 2	Sample_HOR10705	1688807	1683758	25470	0.0151269	0.0151269
	domesticated	pseudopop 2	Sample_HOR713	1688807	1682557	27937	0.0166039	0.0166039
	domesticated	pseudopop 2	Sample_HOR9888	1688807	1682890	26349	0.015657	0.015657
	domesticated	pseudopop 2	Sample_HOR10130	1688807	1681846	27016	0.0160633	0.0160633
	domesticated	pseudopop 2	Sample_HOR13416	1688807	1683015	25936	0.0154104	0.0154104
	domesticated	pseudopop 2	Sample_HOR742	1688807	1641300	24159	0.0147194	0.0147194
	domesticated	pseudopop 2	Sample_HOR8842	1688807	1684558	27365	0.0162446	0.0162446
	domesticated	pseudopop 2	Sample_HOR454	1688807	1673483	23264	0.0139015	0.0139015
	domesticated	pseudopop 2	Sample_HOR7436	1688807	1686049	20020	0.0118739	0.0118739
	domesticated	pseudopop 2	Sample_HOR3938	1688807	1684909	27159	0.016119	0.016119
	domesticated	pseudopop 2	Sample_BCC167	1688807	1683402	30444	0.0180848	0.0180848
	domesticated	pseudopop 2	Sample_BCC1488	1688807	1686369	22361	0.0132599	0.0132599
	domesticated	pseudopop 2	Sample_BCC1494	1688807	1685002	25732	0.0152712	0.0152712
	domesticated	pseudopop 2	Sample_HOR12830	1688807	1685001	25332	0.0150338	0.0150338
	domesticated	pseudopop 2	Sample_BCC168	1688807	1682698	28350	0.0168479	0.0168479
	domesticated	pseudopop 2	Sample_HOR14279	1688807	1681102	26234	0.0156052	0.0156052
	domesticated	pseudopop 2	Sample_HOR10551	1688807	1683499	25230	0.0149866	0.0149866
	domesticated	pseudopop 2	Sample_BCC110_replicated	1688807	1683434	25636	0.0152284	0.0152284
	domesticated	pseudopop 2	Sample_SBCC144	1688807	1686116	25852	0.0153323	0.0153323
	domesticated	pseudopop 2	Sample_137-Criolla4	1688807	1686206	25032	0.0148452	0.0148452
	domesticated	pseudopop 2	Sample_139-Criolla6	1688807	1686543	25386	0.0150521	0.0150521
	domesticated	pseudopop 2	Sample_BCC54	1688807	1682450	27469	0.0163268	0.0163268
	domesticated	pseudopop 2	Sample_BCC108	1688807	1685178	29224	0.0173418	0.0173418
	domesticated	pseudopop 2	Sample_SBCC014	1688807	1684831	28953	0.0171845	0.0171845
	domesticated	pseudopop 2	Sample_HOR758	1688807	1684374	23424	0.0139067	0.0139067
	domesticated	pseudopop 2	Sample_Borwina	1688807	1683491	25021	0.0148626	0.0148626
	domesticated	pseudopop 2	Sample_Kindred	1688807	1603073	19735	0.0123107	0.0123107
	domesticated	pseudopop 2	Sample_Morex_Roche	1688807	1688464	12844	0.00760691	0.00760691	0.0650442
	domesticated	pseudopop 3	Sample_FT359	1688807	1661797	26812	0.0161343	0.0161343
	domesticated	pseudopop 3	Sample_BCC131	1688807	1681134	25874	0.0153908	0.0153908
	domesticated	pseudopop 3	Sample_BCC126	1688807	1679391	37747	0.0224766	0.0224766
	domesticated	pseudopop 3	Sample_FT521	1688807	1685923	25173	0.0149313	0.0149313
	domesticated	pseudopop 3	Sample_HOR11178	1688807	1663824	99875	0.0600274	0.0600274
	domesticated	pseudopop 3	Sample_SBCC002	1688807	1684836	27209	0.0161493	0.0161493
	domesticated	pseudopop 3	Sample_SBCC095	1688807	1684929	28674	0.0170179	0.0170179
	domesticated	pseudopop 3	Sample_SBCC003	1688807	1685995	25435	0.015086	0.015086
	domesticated	pseudopop 3	Sample_93-HS1	1688807	1683443	27917	0.0165833	0.0165833
	domesticated	pseudopop 3	Sample_100_HS8	1688807	1685459	25467	0.0151098	0.0151098
	domesticated	pseudopop 3	Sample_95_HS3	1688807	1682142	25091	0.0149161	0.0149161
	domesticated	pseudopop 3	Sample_94_HS2	1688807	1682298	24992	0.0148559	0.0148559
	domesticated	pseudopop 3	Sample_Igri	1688807	1616698	24771	0.015322	0.015322
	domesticated	pseudopop 4	Sample_HOR8455	1688807	1683082	29036	0.0172517	0.0172517	0.0641057
	domesticated	pseudopop 4	Sample_HOR10609	1688807	1684518	28715	0.0170464	0.0170464
	domesticated	pseudopop 4	Sample_HOR1758	1688807	1684069	33491	0.019887	0.019887
	domesticated	pseudopop 4	Sample_HOR2854	1688807	1684603	30376	0.0180315	0.0180315
	domesticated	pseudopop 4	Sample_HOR11403	1688807	1685226	30333	0.0179994	0.0179994
	domesticated	pseudopop 4	Sample_HOR1463	1688807	1683094	30318	0.0180133	0.0180133
	domesticated	pseudopop 4	Sample_BCC182	1688807	1684291	29692	0.0176288	0.0176288
	domesticated	pseudopop 4	Sample_BCC761	1688807	1684178	31062	0.0184434	0.0184434
	domesticated	pseudopop 4	Sample_HOR1804	1688807	1683023	30376	0.0180485	0.0180485
	domesticated	pseudopop 4	Sample_HOR1842	1688807	1684699	28998	0.0172126	0.0172126
	domesticated	pseudopop 4	Sample_HOR2800	1688807	1682805	30582	0.0181732	0.0181732
	domesticated	pseudopop 4	Sample_FT524	1688807	1685249	28381	0.0168408	0.0168408
	domesticated	pseudopop 4	Sample_FT539	1688807	1682704	28741	0.0170802	0.0170802
	domesticated	pseudopop 4	Sample_FT523	1688807	1682811	31627	0.0187941	0.0187941
	domesticated	pseudopop 4	Sample_HOR1969	1688807	1663389	32872	0.0197621	0.0197621
	domesticated	pseudopop 4	Sample_HOR7071	1688807	1677240	29996	0.0178841	0.0178841
	domesticated	pseudopop 4	Sample_HOR4577	1688807	1675708	27303	0.0162934	0.0162934
	domesticated	pseudopop 4	Sample_HOR11414	1688807	1679599	26600	0.0158371	0.0158371
	domesticated	pseudopop 4	Sample_HOR11566	1688807	1670164	26876	0.0160918	0.0160918
	domesticated	pseudopop 4	Sample_FT554	1688807	1683444	29756	0.0176757	0.0176757
	domesticated	pseudopop 4	Sample_FT561	1688807	1682097	28918	0.0171916	0.0171916
	domesticated	pseudopop 4	Sample_BCC103	1688807	1678746	27657	0.0164748	0.0164748
	domesticated	pseudopop 4	Sample_HOR10627	1688807	1683379	28328	0.0168281	0.0168281
	domesticated	pseudopop 4	Sample_HOR11531	1688807	1683438	31774	0.0188745	0.0188745
	domesticated	pseudopop 4	Sample_HOR4867	1688807	1678216	31010	0.018478	0.018478
	domesticated	pseudopop 4	Sample_HOR2458	1688807	1685262	28458	0.0168864	0.0168864
	domesticated	pseudopop 4	Sample_HOR2465	1688807	1685148	28056	0.016649	0.016649
	domesticated	pseudopop 4	Sample_HOR2462	1688807	1684768	28821	0.0171068	0.0171068
	domesticated	pseudopop 4	Sample_FT388	1688807	1684915	29507	0.0175125	0.0175125
	domesticated	pseudopop 4	Sample_HOR2456	1688807	1130106	23905	0.0211529	0.0211529
	domesticated	pseudopop 4	Sample_HOR2455	1688807	966345	23990	0.0248255	0.0248255
	domesticated	pseudopop 4	Sample_HOR2451	1688807	997238	23637	0.0237025	0.0237025
	domesticated	pseudopop 4	Sample_HOR1645	1688807	1177564	24722	0.0209942	0.0209942
	domesticated	pseudopop 4	Sample_BCC185	1688807	1683317	27333	0.0162376	0.0162376	0.0688739
	domesticated	pseudopop 5	Sample_HOR3959	1688807	1686434	23039	0.0136614	0.0136614
	domesticated	pseudopop 5	Sample_HOR10280	1688807	1683408	27278	0.016204	0.016204
	domesticated	pseudopop 5	Sample_HOR10410	1688807	1685207	24138	0.0143235	0.0143235
	domesticated	pseudopop 5	Sample_HOR10103	1688807	1680442	29477	0.0175412	0.0175412
	domesticated	pseudopop 5	Sample_FT358	1688807	1678851	26152	0.0155773	0.0155773
	domesticated	pseudopop 5	Sample_HOR1192	1688807	1668358	27006	0.0161872	0.0161872
	domesticated	pseudopop 5	Sample_HOR8826	1688807	1685688	24135	0.0143176	0.0143176
	domesticated	pseudopop 5	Sample_FT519	1688807	1685726	26358	0.015636	0.015636
	domesticated	pseudopop 5	Sample_HOR10152	1688807	1683171	28764	0.0170892	0.0170892
	domesticated	pseudopop 5	Sample_BCC003	1688807	1679999	49200	0.0292857	0.0292857
	domesticated	pseudopop 5	Sample_HOR14153	1688807	1685462	55433	0.0328889	0.0328889
	domesticated	pseudopop 5	Sample_BCC21	1688807	1647353	31827	0.0193201	0.0193201
	domesticated	pseudopop 5	Sample_FT555	1688807	1680880	28118	0.0167281	0.0167281
	domesticated	pseudopop 5	Sample_BCC51	1688807	1661916	29360	0.0176664	0.0176664
	domesticated	pseudopop 5	Sample_HOR2766	1688807	1680610	30260	0.0180054	0.0180054
	domesticated	pseudopop 5	Sample_Steptoe_Roche	1688807	1685518	22686	0.0134594	0.0134594	0.0701917
	domesticated	pseudopop 6	Sample_HOR10610	1688807	1684225	28145	0.016711	0.016711
	domesticated	pseudopop 6	Sample_HOR2792	1688807	1683779	29882	0.017747	0.017747
	domesticated	pseudopop 6	Sample_HOR4469	1688807	1679150	29047	0.0172986	0.0172986
	domesticated	pseudopop 6	Sample_HOR902	1688807	1684535	25567	0.0151775	0.0151775
	domesticated	pseudopop 6	Sample_HOR7969	1688807	1680209	26171	0.015576	0.015576
	domesticated	pseudopop 6	Sample_FT379	1688807	1597434	28981	0.0181422	0.0181422
	domesticated	pseudopop 6	Sample_BCC190	1688807	1684533	28776	0.0170825	0.0170825
	domesticated	pseudopop 6	Sample_BCC192	1688807	1683514	28475	0.016914	0.016914
	domesticated	pseudopop 6	Sample_BCC195	1688807	1684258	29451	0.017486	0.017486
	domesticated	pseudopop 6	Sample_HOR8113	1688807	1683880	31116	0.0184788	0.0184788
	domesticated	pseudopop 6	Sample_BCC197	1688807	1683943	28868	0.0171431	0.0171431
	domesticated	pseudopop 6	Sample_BCC1503	1688807	1686126	26813	0.0159021	0.0159021
	domesticated	pseudopop 6	Sample_FT553	1688807	1680700	28006	0.0166633	0.0166633
	domesticated	pseudopop 6	Sample_FT549	1688807	1684418	26421	0.0156855	0.0156855
	domesticated	pseudopop 6	Sample_BCC107	1688807	1657878	29367	0.0177136	0.0177136
	domesticated	pseudopop 6	Sample_BCC105	1688807	1672077	28177	0.0168515	0.0168515
	domesticated	pseudopop 6	Sample_HOR12762	1688807	1682520	28669	0.0170393	0.0170393
	domesticated	pseudopop 6	Sample_HOR11317	1688807	1683054	31025	0.0184338	0.0184338
	domesticated	pseudopop 6	Sample_38-PI356226	1688807	1682941	29047	0.0172597	0.0172597
	domesticated	pseudopop 6	Sample_FT525	1688807	1676432	28345	0.0169079	0.0169079	0.0651528
	domesticated	pseudopop 7	Sample_HOR10761	1688807	1683226	31310	0.0186012	0.0186012
	domesticated	pseudopop 7	Sample_HOR10350	1688807	1681153	30167	0.0179442	0.0179442
	domesticated	pseudopop 7	Sample_HOR10800	1688807	1668515	25755	0.0154359	0.0154359
	domesticated	pseudopop 7	Sample_HOR10421	1688807	1680356	26168	0.0155729	0.0155729
	domesticated	pseudopop 7	Sample_HOR5702	1688807	1678355	26747	0.0159364	0.0159364
	domesticated	pseudopop 7	Sample_HOR8827	1688807	1683473	27213	0.0161648	0.0161648
	domesticated	pseudopop 7	Sample_HOR6360	1688807	1682120	29998	0.0178334	0.0178334
	domesticated	pseudopop 7	Sample_FT414	1688807	1683586	32610	0.0193694	0.0193694
	domesticated	pseudopop 7	Sample_131_PI356061	1688807	1683411	24547	0.0145817	0.0145817	0.0467133
	wild	pseudopop 8	Sample_FT229	1688807	1676793	29846	0.0177995	0.0177995
	wild	pseudopop 8	Sample_FT252	1688807	1678050	30112	0.0179446	0.0179446
	wild	pseudopop 8	Sample_FT332	1688807	1671094	34960	0.0209204	0.0209204
	wild	pseudopop 8	Sample_FT578	1688807	1675021	30592	0.0182637	0.0182637
	wild	pseudopop 8	Sample_FT613	1688807	1678559	29088	0.0173291	0.0173291
	wild	pseudopop 8	Sample_FT657	1688807	1676660	27649	0.0164905	0.0164905
	wild	pseudopop 8	Sample_FT658	1688807	1670151	30144	0.0180487	0.0180487
	wild	pseudopop 8	Sample_FT880	1688807	1679244	29801	0.0177467	0.0177467
	wild	pseudopop 8	Sample_FT879	1688807	1679967	28806	0.0171468	0.0171468
	wild	pseudopop 8	Sample_FT878	1688807	1680677	28281	0.0168271	0.0168271
	wild	pseudopop 8	Sample_FT248	1688807	1675190	28536	0.0170345	0.0170345
	wild	pseudopop 8	Sample_FT389	1688807	1670210	28216	0.0168937	0.0168937
	domesticated	pseudopop 8	Sample_FT380	1688807	1684095	28434	0.0168838	0.0168838	0.0923616
	wild	pseudopop 8	Sample_FT616	1688807	1678572	31879	0.0189917	0.0189917
	wild	pseudopop 9	Sample_FT232	1688807	1675772	29571	0.0176462	0.0176462
	wild	pseudopop 9	Sample_FT268	1688807	1680689	28576	0.0170026	0.0170026
	wild	pseudopop 9	Sample_FT376	1688807	1660358	28688	0.0172782	0.0172782
	wild	pseudopop 9	Sample_FT507	1688807	1679993	30344	0.018062	0.018062
	wild	pseudopop 9	Sample_FT592	1688807	1644251	33145	0.0201581	0.0201581
	wild	pseudopop 9	Sample_FT611	1688807	1670232	29974	0.017946	0.017946
	wild	pseudopop 9	Sample_FT604	1688807	1672634	28622	0.0171119	0.0171119
	wild	pseudopop 9	Sample_FT595	1688807	1673823	27778	0.0165955	0.0165955
	wild	pseudopop 9	Sample_FT584	1688807	1679109	28977	0.0172574	0.0172574
	wild	pseudopop 9	Sample_FT582	1688807	1679988	28795	0.01714	0.01714
	wild	pseudopop 9	Sample_FT632	1688807	1681375	29846	0.0177509	0.0177509
	wild	pseudopop 9	Sample_FT660	1688807	1677599	27733	0.0165314	0.0165314
	wild	pseudopop 9	Sample_FT754	1688807	1679723	29470	0.0175446	0.0175446
	wild	pseudopop 9	Sample_FT279	1688807	1681099	30915	0.0183898	0.0183898
	wild	pseudopop 9	Sample_FT333	1688807	1681876	29682	0.0176482	0.0176482
	wild	pseudopop 9	Sample_FT886	1688807	1682107	30073	0.0178782	0.0178782
	domesticated	pseudopop 9	Sample_FT390	1688807	1684741	29428	0.0174674	0.0174674
	domesticated	pseudopop 9	Sample_OUH602	1688807	1550710	29022	0.0187153	0.0187153	0.0848974
	domesticated		Sample_HOR8658	1688807	1681552	39101	0.0232529	0.0232529
	wild		Sample_FT11	1688807	1671181	32270	0.0193097	0.0193097
	wild		Sample_FT31	1688807	1675549	32713	0.0195238	0.0195238
	wild		Sample_FT42	1688807	1671407	31487	0.0188386	0.0188386
	wild		Sample_FT218	1688807	1674017	31862	0.0190333	0.0190333
	wild		Sample_FT462	1688807	1654085	25362	0.0153329	0.0153329
	wild		Sample_FT473	1688807	1637275	26008	0.0158849	0.0158849
	wild		Sample_FT730	1688807	1642066	25936	0.0157947	0.0157947
	wild		Sample_FT037	1688807	1671362	27855	0.016666	0.016666
	wild		Sample_FT045	1688807	1671081	28957	0.0173283	0.0173283
	wild		Sample_FT067	1688807	1673634	29910	0.0178713	0.0178713
	wild		Sample_FT144	1688807	1664183	31979	0.019216	0.019216
	wild		Sample_FT147	1688807	1670576	28361	0.0169768	0.0169768
	wild		Sample_FT172	1688807	1669767	51307	0.030727	0.030727
	wild		Sample_FT175	1688807	1665820	57447	0.0344857	0.0344857
	wild		Sample_FT219	1688807	1670674	40633	0.0243213	0.0243213
	wild		Sample_FT270	1688807	1678749	25707	0.0153132	0.0153132
	wild		Sample_FT272	1688807	1673507	25769	0.0153982	0.0153982
	wild		Sample_FT276	1688807	1675196	31464	0.0187823	0.0187823
	wild		Sample_FT286	1688807	1673822	30716	0.0183508	0.0183508
	wild		Sample_FT338	1688807	1678507	27709	0.0165081	0.0165081
	wild		Sample_FT340	1688807	1676393	30383	0.018124	0.018124
	wild		Sample_FT361	1688807	1664335	26313	0.0158099	0.0158099
	wild		Sample_FT363	1688807	1662028	26653	0.0160364	0.0160364
	wild		Sample_FT393	1688807	1622282	29739	0.0183316	0.0183316
	wild		Sample_FT469	1688807	1631835	29224	0.0179087	0.0179087
	wild		Sample_FT470	1688807	1646817	28226	0.0171397	0.0171397
	wild		Sample_FT512	1688807	1674553	30760	0.0183691	0.0183691
	wild		Sample_FT566	1688807	1675720	30022	0.0179159	0.0179159
	wild		Sample_FT567	1688807	1678907	27453	0.0163517	0.0163517
	wild		Sample_FT568	1688807	1679925	28730	0.017102	0.017102
	wild		Sample_FT572	1688807	1667891	30087	0.0180389	0.0180389
	wild		Sample_FT581	1688807	1679937	28591	0.0170191	0.0170191
	wild		Sample_FT628	1688807	1681277	27745	0.0165023	0.0165023
	wild		Sample_FT626	1688807	1678076	27800	0.0165666	0.0165666
	wild		Sample_FT627	1688807	1675697	30703	0.0183225	0.0183225
	wild		Sample_FT590	1688807	1676333	28066	0.0167425	0.0167425
	wild		Sample_FT589	1688807	1678747	28736	0.0171175	0.0171175
	wild		Sample_FT630	1688807	1677921	28945	0.0172505	0.0172505
	wild		Sample_FT631	1688807	1679569	35192	0.020953	0.020953
	wild		Sample_FT661	1688807	1679901	28277	0.0168325	0.0168325
	wild		Sample_FT735	1688807	1676178	29726	0.0177344	0.0177344
	wild		Sample_FT748	1688807	1677590	31147	0.0185665	0.0185665
	wild		Sample_FT733	1688807	1677459	30518	0.018193	0.018193
	wild		Sample_FT731	1688807	1673866	30773	0.0183844	0.0183844
	wild		Sample_FT875	1688807	1681237	29461	0.0175234	0.0175234
	wild		Sample_FT885	1688807	1680435	30437	0.0181126	0.0181126
	wild		Sample_FT871	1688807	1675761	29992	0.0178975	0.0178975
	wild		Sample_FT741	1688807	1675135	28616	0.0170828	0.0170828
	wild		Sample_FT671	1688807	1665099	29718	0.0178476	0.0178476
	wild		Sample_FT734	1688807	1680754	29473	0.0175356	0.0175356
	wild		Sample_FT746	1688807	1672376	30129	0.0180157	0.0180157
	wild		Sample_FT747	1688807	1679199	27741	0.0165204	0.0165204
	wild		Sample_FT222	1688807	1662110	31552	0.0189831	0.0189831
	domesticated		Sample_HOR4856	1688807	1682510	29640	0.0176165	0.0176165
	domesticated		Sample_FT56	1688807	1679490	28650	0.0170587	0.0170587
	wild		Sample_FT18	1688807	1676813	27631	0.0164783	0.0164783
	wild		Sample_FT262	1688807	1679202	30305	0.0180473	0.0180473
	wild		Sample_FT75	1688807	1677557	28891	0.0172221	0.0172221
	wild		Sample_FT64	1688807	1677328	27525	0.01641	0.01641
	wild		Sample_FT873	1688807	1680224	29546	0.0175846	0.0175846
	wild		Sample_FT670	1688807	1678390	29367	0.0174971	0.0174971
	wild		Sample_FT643	1688807	1677374	28886	0.017221	0.017221
	wild		Sample_B1K_03_07	1688807	1681078	24303	0.0144568	0.0144568
	domesticated		Sample_Vogelsanger_Gold	1688807	1683150	26356	0.0156587	0.0156587
